# Supplementary material for: Regenerating Skeletal Muscle Compensates for the Impaired Macrophage Functions Leading to Normal Muscle Repair in Retinol Saturase Null Mice
Source: Cells. 2022 Apr 13;11(8):1333. doi: 10.3390/cells11081333 (PMC9028072; doi:10.3390/cells11081333)
Supplement: Supplementary file 1 [file cells-11-01333-s001.zip]

Archive with 1 entries (1 files):
- cells-1600311-supplementary.pdf
